# Supplementary material for: Nitrogen and phosphorus stress as a tool to induce lipid production in microalgae
Source: Microb Cell Fact. 2023 Nov 20;22:239. doi: 10.1186/s12934-023-02244-6 (PMC10658923; doi:10.1186/s12934-023-02244-6)
Supplement: Supplementary file 1 — Supplementary Material 1 [file 12934_2023_2244_MOESM1_ESM.xlsx]

## Sheet: Sheet1
Microalgae strain	Light intensity (µmol/m2×s)	Cultivation of algae (days)	Growth rate (day−1)	Lipid content (% dw)	Lipid productivity (mg/L×day)	Total nitrogen (g/L)	Total phosphorus (g/L)	N:P	Medium	Habitat	Reference
Cyanobacteria
Anabaena cylindrica	92.5	19	0.757	5		0.247	0.007	35.29	BG-11+	Freshwater	Patel et al. 2018
Arthrospira platensis	100	11	0.06	7.1	3.6	0.412	0.089	4.63	Zarrouk	Marine	Mata et al. 2016
Arthrospira platensis	115**	14	1.284	5.28		0.412	0.089	4.63	Zarrouk	Marine	Sopandi et al. 2020
Arthrospira platensis	60	14		11		0.412	0.089	4.63	Zarrouk	Marine	Bhakar et al. 2013
Arthrospira platensis	250	14	0.43	4	14	0.247	0.089	2.78	Modified Zarrouk	Marine	Griffiths et al. 2012
Arthrospira platensis	250	14	0.68	2	5	0.0247	0.089	0.28	Modified Zarrouk	Marine	Griffiths et al. 2012
Arthrospira platensis	20.3	10		12	4.8	0.247	0.007	35.29	BG-11	Marine	El-Mekkawi et al. 2020
Arthrospira platensis NIOF17/003	100**	12	0.347	8.52	14.37	0.412	0.089	4.63	Zarrouk	Marine	Zaki et al. 2021
Chlorogloea sp.	100	30			0.9	0.247	0.007	35.29	BG-11	Terrestrial	Da Rós et al. 2013
Desmonostoc muscorum	92.5	19	0.723	7.5		0.247	0.007	35.29	BG-11+	Freshwater	Patel et al. 2018
Limnospira maxima	60	14		5		0.412	0.089	4.63	Zarrouk	Marine	Bhakar et al. 2013
Lyngbya sp.	92.5	19	0.753	10.5		0.247	0.007	35.29	BG-11+	Freshwater	Patel et al. 2018
Microcystis aeruginosa	57	20		30	24	0.247	0.007	35.29	BG-11	Freshwater	Abdo et al. 2013
Microcystis aeruginosa CACIAM08	15	13		12.4	3.8	0.165	0.227	0.73	Modified ASM-I	Freshwater	Aboim et al. 2019
Microcystis aeruginosa CACIAM08	15	13		31.7	2.3	0.33	0.227	1.45	Modified ASM-I	Freshwater	Aboim et al. 2019
Microcystis aeruginosa CACIAM08	100	13		15	7.2	0.165	0.227	0.73	Modified ASM-I	Freshwater	Aboim et al. 2019
Microcystis aeruginosa CACIAM08	100	13		44	3.3	0.33	0.227	1.45	Modified ASM-I	Freshwater	Aboim et al. 2019
Microcystis aeruginosa CACIAM08	57.5	13		18.1	1.7	0.247	0.227	1.09	Modified ASM-I	Freshwater	Aboim et al. 2019
Microcystis aeruginosa CACIAM08	57.5	13		18.9	1.9	0.247	0.227	1.09	Modified ASM-I	Freshwater	Aboim et al. 2019
Microcystis aeruginosa CACIAM08	57,5 ​​	13		17.3	1.6	0.247	0.227	1.09	Modified ASM-I	Freshwater	Aboim et al. 2019
Microcystis aeruginosa NPCD-1	40	8		28.1	46.92	0.028	0.0003	93.3	ASM-I	Freshwater	Da Rós et al. 2012
Microcystis aeruginosa NPCD-1	100	30		28	13.1	0.028	0.0003	93.3	ASM-I	Freshwater	Da Rós et al. 2013
Microcystis aeruginosa	20.3	10		20	6	0.247	0.007	35.29	BG-11	Freshwater	El-Mekkawi et al. 2020
Microcystis aeruginosa	20.3	10	0.25	20	6	0.247	0.007	35.29	BG-11	Freshwater	El-Mekkawi et al. 2020
Microcystis aeruginosa	32	13		21.5		0.014	0.0035	4	Modified ASM-I	Freshwater	Cordeiro et al. 2017
Microcystis aeruginosa	32	13		23.5		0.014	0.0012	11.67	Modified ASM-I	Freshwater	Cordeiro et al. 2017
Microcystis aeruginosa	32	13		21		0.028	0.0023	12.17	Modified ASM-I	Freshwater	Cordeiro et al. 2017
Microcystis aeruginosa	32	13		21.5		0.042	0.0035	12	Modified ASM-I	Freshwater	Cordeiro et al. 2017
Microcystis aeruginosa	32	13		20.5		0.042	0.0012	35	Modified ASM-I	Freshwater	Cordeiro et al. 2017
Microcystis aeruginosa LTPNA 01	55	25		26		0.028	0.227	0.12	ASM-I	Freshwater	Passos et al. 2021
Microcystis novacekii	32	13		22.5		0.028	0.227	0.12	ASM-I	Freshwater	Cordeiro et al. 2017
Microcystis novacekii	32	13		31.7		0.014	0.0035	4	Modified ASM-I	Freshwater	Cordeiro et al. 2017
Microcystis novacekii	32	13		30		0.014	0.0012	11.67	Modified ASM-I	Freshwater	Cordeiro et al. 2017
Microcystis novacekii	32	13		22.5		0.028	0.0023	12.17	Modified ASM-I	Freshwater	Cordeiro et al. 2017
Microcystis novacekii	32	13		27		0.042	0.0035	12	Modified ASM-I	Freshwater	Cordeiro et al. 2017
Microcystis novacekii	32	13		26		0.042	0.0012	35	Modified ASM-I	Freshwater	Cordeiro et al. 2017
Microcystis panniformis	32	13		35.8		0.014	0.0035	4	Modified ASM-I	Freshwater	Cordeiro et al. 2017
Microcystis panniformis	32	13		34.8		0.014	0.0012	11.67	Modified ASM-I	Freshwater	Cordeiro et al. 2017
Microcystis panniformis	32	13		29		0.028	0.0023	12.17	Modified ASM-I	Freshwater	Cordeiro et al. 2017
Microcystis panniformis	32	13		15		0.042	0.0035	12	Modified ASM-I	Freshwater	Cordeiro et al. 2017
Microcystis panniformis	32	13		31		0.042	0.0012	35	Modified ASM-I	Freshwater	Cordeiro et al. 2017
Microcystis protocystis	32	13		35		0.014	0.0035	4	Modified ASM-I	Freshwater	Cordeiro et al. 2017
Microcystis protocystis	32	13		36		0.014	0.0012	11.67	Modified ASM-I	Freshwater	Cordeiro et al. 2017
Microcystis protocystis	32	13		40.1		0.028	0.0023	12.17	Modified ASM-I	Freshwater	Cordeiro et al. 2017
Microcystis protocystis	32	13		40.1		0.042	0.0035	12	Modified ASM-I	Freshwater	Cordeiro et al. 2017
Microcystis protocystis	32	13		40.5		0.042	0.0012	35	Modified ASM-I	Freshwater	Cordeiro et al. 2017
Oscillatoria sp.	92.5	19	0.689	9		0.247	0.007	35.29	BG-11+	Freshwater	Patel et al. 2018
Oscillatoria sp. PBGA3	35	16	0.14	12	10.29	0.247	0.007	35.29	BG-11	Freshwater	Thangavel et al. 2018
Phormidium sp.	92.5	19	0.934	8.5		0.247	0.007	35.29	BG-11	Freshwater	Patel et al. 2018
Synechococcus elongatus PCC 7942	92.5	19	0.96	11		0.247	0.007	35.29	BG-11+	Freshwater	Patel et al. 2018
Synechococcus elongatus PCC7942	100	30		26.9	14,2	0.247	0.007	35.29	BG-11	Freshwater	Da Rós et al. 2013
Synechocystis sp. CACIAM05	15	13		15.3	4.1	0.165	0.227	0.73	Modified ASM-I	Freshwater	Aboim et al. 2019
Synechocystis sp. CACIAM05	15	13		18.9	7.1	0.33	0.227	1.45	Modified ASM-I	Freshwater	Aboim et al. 2019
Synechocystis sp. CACIAM05	100	13		25.6	10.1	0.165	0.227	0.73	Modified ASM-I	Freshwater	Aboim et al. 2019
Synechocystis sp. CACIAM05	100	13		17.9	8.7	0.33	0.227	1.45	Modified ASM-I	Freshwater	Aboim et al. 2019
Synechocystis sp. CACIAM05	57.5	13		18.1	6.3	0.247	0.227	1.09	Modified ASM-I	Freshwater	Aboim et al. 2019
Synechocystis sp. CACIAM05	57.5	13		18.7	6.7	0.247	0.227	1.09	Modified ASM-I	Freshwater	Aboim et al. 2019
Synechocystis sp. CACIAM05	57.5	13		17.6	6.3	0.247	0.227	1.09	Modified ASM-I	Freshwater	Aboim et al. 2019
Synechocystis sp. MH01	15	15		21	22.89	0.247	0.007	35.29	BG-11	Freshwater	Sharafi et al. 2021
Synechocystis sp. PCC 6803	92.5	19	1.033	13		0.247	0.007	35.29	BG-11+	Freshwater	Patel et al. 2018
Tolypothrix sp. PBGA1	35	16	0.18	11	10.87	0.247	0.007	35.29	BG-11	Freshwater	Thangavel et al. 2018
Tolypothrix sp. PBGA2	35	16	0.19	9	7.85	0.247	0.007	35.29	BG-11	Freshwater	Thangavel et al. 2018
Trichormus sp.CENA77	100	15-30		23.7	7.3	0.028	0.227	0.12	ASM-I	Freshwater	Da Rós et al. 2013
Rhodophyta
Porphyridium purpureum	100	14		9.5	34.8	0.025	0.016	1.56	F	Marine	Rodolfi et al. 2009
Porphyridium purpureum	350	16		10.5		0.049	0.0003	163.33	Modified ASW	Marine	Li et al. 2019
Porphyridium purpureum	350	16		10.7		0.083	0.0003	276.67	Modified ASW	Marine	Li et al. 2019
Porphyridium purpureum	350	16		11		0.246	0.0003	820	Modified ASW	Marine	Li et al. 2019
Dinophyta
Akashiwo sanguinea	120	7	0.04	16.3	11.1	0.016	0.0013	12.31	L1*	Marine	Xu et al. 2020b
Alexandrium affine	120	7	0.12	19.6	11.4	0.016	0.0013	12.31	L1*	Marine	Xu et al. 2020b
Polykrikos geminatum	120	7	0.13	20	15.6	0.016	0.0013	12.31	L1*	Marine	Xu et al. 2020b
Prorocentrum cordatum (strain a)	120	7	0.39	18.2	19.2	0.016	0.0013	12.31	L1*	Marine	Xu et al. 2020b
Prorocentrum cordatum (strain b)	120	7	0.38	22	19.6	0.016	0.0013	12.31	L1*	Marine	Xu et al. 2020b
Prorocentrum triestinum (strain a)	120	7	0.57	16.2	18.9	0.016	0.0013	12.31	L1*	Marine	Xu et al. 2020b
Prorocentrum triestinum (strain b)	120	7	0.05	25.1	11.1	0.016	0.0013	12.31	L1*	Marine	Xu et al. 2020b
Scrippsiella rotunda	120	7	0.25	23.2	14.2	0.016	0.0013	12.31	L1*	Marine	Xu et al. 2020b
Haptophyta
Diacronema lutheri	130	16	0.12	36		0.014	0.004	3.5	Conway (salinity 35‰)	Marine	Shah et al. 2013
Diacronema lutheri CS 182	100	14		35.5	50.2	0.025	0.016	1.56	F	Marine	Rodolfi et al. 2009
Isochrysis aff. galbana clone T-Iso CCAP 927/14	150	8	1.19	39	2.5	0.0012	0.0013	0.92	Modified f/2	Marine	Wang et al. 2019
Isochrysis galbana	150	10		27.5	190	0.016	0.0003	53.33	Walne	Marine	Mohy El-Din SM 2019
Isochrysis galbana	80	13		17.2		0	0.0003	0	Modified Walne	Marine	Zarrinmehr et al. 2020
Isochrysis galbana	80	13		25		0.0057	0.0003	19	Modified Walne	Marine	Zarrinmehr et al. 2020
Isochrysis galbana	80	13		29.4		0.0012	0.0003	4	Modified Walne	Marine	Zarrinmehr et al. 2020
Isochrysis galbana	80	13		30.6		0.023	0.0003	76.67	Modified Walne	Marine	Zarrinmehr et al. 2020
Isochrysis galbana	80	13		21.6		0.046	0.0003	153.33	Modified Walne	Marine	Zarrinmehr et al. 2020
Isochrysis sp.	40	5	1	41.33	14.7	0.016	0.0013	12.31	L1*	Marine	Liu et al. 2014
Isochrysis sp.	250	14	1.32	7	24	0.247	0.0003	823.33	Modified Walne	Marine	Griffiths et al. 2012
Isochrysis sp.	250	14	0.79	15	42	0.0247	0.0003	82.33	Modified Walne	Marine	Griffiths et al. 2012
Isochrysis sp.	60			29.9	123	0.012	0.001	12	f/2	Marine	Sun et al. 2018
Isochrysis sp. (T-ISO) CS 177	100	14		22.4	37.7	0.025	0.016	1.56	F	Marine	Rodolfi et al. 2009
Isochrysis sp. F&M-M37	100	14		27.4	37.8	0.025	0.016	1.56	F	Marine	Rodolfi et al. 2009
Pavlova pinguis	200		0.7	23.8		0.014	0.004	3.5	Conway (salinity 34-35‰)	Marine	Ponis et al. 2006
Pavlova sp.	200		0.9	22		0.014	0.004	3.5	Conway (salinity 34-35‰)	Marine	Ponis et al. 2006
Pavlova sp.	250	14	0.6	11	13	0.247	0.0003	823.33	Modified Walne	Marine	Griffiths et al. 2012
Pavlova sp.	250	14	0.58	14	12	0.0247	0.0003	82.33	Modified Walne	Marine	Griffiths et al. 2012
Pavlova sp. AC 248	200		0.8	29.2		0.014	0.004	3.5	Conway (salinity 34-35‰)	Marine	Ponis et al. 2006
Pavlova sp. AC 250	200		0.7	15.5		0.014	0.004	3.5	Conway (salinity 34-35‰)	Marine	Ponis et al. 2006
Pavlova sp. AC 538	2000		0.8	23.5		0.014	0.004	3.5	Conway (salinity 34-35‰)	Marine	Ponis et al. 2006
Prymnesium parvum	70**	7		44.69		0.006	0.004	1.5	Chu-10	Marine/freshwater	Kadhim et al. 2020
Prymnesium parvum	70**	7		38.46		0.055	0.014	3.93	Chu-13	Marine/freshwater	Kadhim et al. 2020
Prymnesium parvum	70**	7		65.79		0.247	0.007	35.29	BG-11	Marine/freshwater	Kadhim et al. 2020
Rebecca salina CS 49	100	14		30.9	49.4	0.025	0.016	1.56	F	Marine	Rodolfi et al. 2009
Rebecca salina	200		0.8	23.1		0.014	0.004	3.5	Conway (salinity 34-35‰)	Marine	Ponis et al. 2006
Cryptophyta
Cryptomonas baltica NIVA-5/91	150	8	1.4	31	1.6	0.0012	0.0013	0.92	Modified f/2	Marine	Wang et al. 2019
Cryptomomas sp.	60	3	0.47	28.6		0.016	0.0003	53.33	Walne	Marine	Doan et al. 2011
Heterokontophyta / Ochrophyta
Bacillariophyceae
Achnanthes sp.	60	3	0.99	44.5		0.012	0.001	12	f/2		Doan et al. 2011
Amphora bigibba	122	49		34.3		0.015	0.0013	11.54	Modified PES	Marine	Chen 2012
Caloneis platycephala	122	49		38.39		0.015	0.0013	11.54	Modified PES	Marine	Chen 2012
Chaetoceros calcitrans	100	14		39.8	17.6	0.025	0.016	1.56	F	Marine	Rodolfi et al. 2009
Chaetoceros muelleri	100	14		33.6	21.8	0.025	0.016	1.56	F	Marine	Rodolfi et al. 2009
Chaetoceros muelleri	122	49		35.15		0.015	0.0013	11.54	Modified PES	Marine	Chen 2012
Chaetoceros sp.	60	3	0.87	16.3		0.012	0.001	12	f/2	Marine	Doan et al. 2011
Cocconeis scutellum	122	49		30.24		0.015	0.0013	11.54	Modified PES	Marine	Chen 2012
Cylindrotheca closterium	120	10	0.53		3.93	0.012	0.001	12	f/2	Marine	Duong et al. 2015
Cylindrotheca fusiformis	250	14	0.72	27	55	0.247	0.0003	823.33	Modified Walne	Marine	Griffiths et al. 2012
Cylindrotheca fusiformis	250	14	0.69	32	52	0.0247	0.0003	82.33	Modified Walne	Marine	Griffiths et al. 2012
Cylindrotheca sp.	122	49		34.99		0.015	0.0013	11.54	Modified PES	Marine	Chen 2012
Cymbella sp.	120	10	0.53		4.51	0.012	0.001	12	f/2	Marine	Duong et al. 2015
Entomoneis paludosa	30	21	0.09	65.64		0.012	0.001	12	f/2	Marine	Mohan et al. 2012
Entomoneis paludosa	30	21	0.123	41.6		0.012	0.001	12	f/2	Marine	Mohan et al. 2012
Entomoneis paludosa	30	21	0.015	43.12		0.012	0.001	12	f/2	Marine	Mohan et al. 2012
Halamphora exigua	122	49		39.42		0.015	0.0013	11.54	Modified PES	Marine	Chen 2012
Lyrella lyra	122	49		37.59		0.015	0.0013	11.54	Modified PES	Marine	Chen 2012
Melosira nummuloides	122	49		33.02		0.015	0.0013	11.54	Modified PES	Marine	Chen 2012
Navicula sp. CP6a	120	10	0.39		1.82	0.012	0.001	12	f/2	Marine	Duong et al. 2015
Navicula sp. SI2d	120	10	0.29		0.88	0.012	0.001	12	f/2	Marine	Duong et al. 2015
Nitzschia grossestriata	122	49		41.49		0.015	0.0013	11.54	Modified PES	Marine	Chen 2012
Nitzschia sp. CP2a	120	10	0.22		4.25	0.012	0.001	12	f/2	Marine	Duong et al. 2015
Nitzschia sp. CP3a	120	10	0.17		5.62	0.012	0.001	12	f/2	Marine	Duong et al. 2015
Phaeodactylum tricornutum	120	10	0.49		2.54	0.012	0.001	12	f/2	Marine	Duong et al. 2015
Phaeodactylum tricornutum	100	14		18.7	44.8	0.025	0.016	1.56	F	Marine	Rodolfi et al. 2009
Phaeodactylum tricornutum	250	14	0.68	18	30	0.247	0.0003	823.33	Modified Walne	Marine	Griffiths et al. 2012
Phaeodactylum tricornutum	250	14	0.69	28	46	0.0247	0.0003	82.33	Modified Walne	Marine	Griffiths et al. 2012
Phaeodactylum tricornutum CCMP 2561	150	8	1.63	24	1.5	0.0012	0.0013	0.92	Modified f/2	Marine	Wang et al. 2019
Psammodictyon panduriforme	122	49		38.99		0.015	0.0013	11.54	Modified PES	Marine	Chen 2012
Seminavis gracilenta	122	49		34.99		0.015	0.0013	11.54	Modified PES	Marine	Chen 2012
Skeletonema costatum	122	49		37.62		0.015	0.0013	11.54	Modified PES	Marine	Chen 2012
Skeletonema costatum	100	14		21.1	17.4	0.025	0.016	1.56	F	Marine	Rodolfi et al. 2009
Skeletonema sp.	100	14		31.8	27.3	0.025	0.016	1.56	F	Marine	Rodolfi et al. 2009
Thalassiosira gravida	120	10	0.64		2.73	0.012	0.001	12	f/2	Marine	Duong et al. 2015
Thalassiosira pseudonana	100	14		20.6	17.4	0.025	0.016	1.56	F	Marine	Rodolfi et al. 2009
Thalassiosira sp.	60	3	0.61	17.8		0.012	0.001	12	f/2	Marine	Doan et al. 2011
Thalassiosira sp.	60	3	0.79	0.9		0.012	0.001	12	f/2	Marine	Doan et al. 2011
Thalassiosira sp.	60	3	0.85	13.6		0.012	0.001	12	f/2	Marine	Doan et al. 2011
Eustigmatophyceae
Microchloropsis gaditana CCMP527	100	22	0.18	44.89	133.06	0.165	0.0003	550	Seawater*	Marine	Ma et al. 2016
Microchloropsis salina CCMP1176	100	22	0.19	36.95	134.17	0.165	0.0003	550	Seawater*	Marine	Ma et al. 2016
Microchloropsis salina CCMP537	100	22	0.19	38.75	122.52	0.165	0.0003	550	Seawater*	Marine	Ma et al. 2016
Monodopsis subterranea UTEX 151	100	14		16.1	30.4	0.247	0.007	35.29	BG-11	Freshwater	Rodolfi et al. 2009
Nannochloropsis granulata CCMP525	100	22	0.13	60.35	130.36	0.165	0.0003	550	Seawater*	Marine	Ma et al. 2016
Nannochloropsis limnetica CCMP505	100	22	0.073	41.17	74.58	0.247	0.007	35.29	BG-11	Freshwater	Ma et al. 2016
Nannochloropsis oceanica 805	100	22	0.17	48.96	142.92	0.165	0.0003	550	Seawater*	Marine	Ma et al. 2016
Nannochloropsis oceanica CCMP1779	150	8	0.43	44	7.5	0.0012	0.0013	0.92	Modified f/2	Marine	Wang et al. 2019
Nannochloropsis oceanica CCMP531	100	22	0.11	53.2	100.21	0.165	0.0003	550	Seawater*	Marine	Ma et al. 2016
Nannochloropsis oceanica IMET1	100	22	0.21	52.92	158.76	0.165	0.0003	550	Seawater*	Marine	Ma et al. 2016
Nannochloropsis oculata	70	14	0.13	7.88	10.01	0.048	0.012	4	Modified f/2	Marine	Converti et al. 2009
Nannochloropsis oculata	70	14	0.1	13.01	13.61	0.024	0.012	2	Modified f/2	Marine	Converti et al. 2009
Nannochloropsis oculata	70	14	0.1	15.86	16.41	0.012	0.001	12	f/2	Marine	Converti et al. 2009
Nannochloropsis oculata CCMP529	100	22	0.2	52.1	137.36	0.165	0.0003	550	Seawater*	Marine	Ma et al. 2016
Nannochloropsis sp. F&M-M26	100	14		29.6	61	0.025	0.016	1.56	F	Marine	Rodolfi et al. 2009
Nannochloropsis sp. F&M-M28	100	14		35.7	60.9	0.025	0.016	1.56	F	Marine	Rodolfi et al. 2009
Nannochloropsis sp. F&M-M29	100	14		21.6	37.6	0.025	0.016	1.56	F	Marine	Rodolfi et al. 2009
Nannochloropsis sp.	60	3	0.62	42.4		0.012	0.001	12	f/2	Marine	Doan et al. 2011
Nannochloropsis sp.	60	3	0.52	39.5		0.012	0.001	12	f/2	Marine	Doan et al. 2011
Nannochloropsis sp.	60	3	0.42	41.4		0.012	0.001	12	f/2	Marine	Doan et al. 2011
Nannochloropsis sp.	60	3	0.6	44.8		0.012	0.001	12	f/2	Marine	Doan et al. 2011
Nannochloropsis sp.	60	3	0.47	40.3		0.012	0.001	12	f/2	Marine	Doan et al. 2011
Nannochloropsis sp.	60	3	0.46	42.7		0.012	0.001	12	f/2	Marine	Doan et al. 2011
Nannochloropsis sp.	60	3	0.55	42.2		0.012	0.001	12	f/2	Marine	Doan et al. 2011
Nannochloropsis sp.	250	14	0.76	24	42	0.247	0.012	20.58	Modified f/2	Marine	Griffiths et al. 2012
Nannochloropsis sp.	250	14	0.73	35	63	0.0247	0.012	2.06	Modified f/2	Marine	Griffiths et al. 2012
Nannochloropsis sp.	20.3	10		8	2	0.247	0.007	35.29	BG-11	Marine	El-Mekkawi et al. 2020
Nannochloropsis sp. CS 246	100	14		29.2	49.7	0.025	0.016	1.56	F	Marine	Rodolfi et al. 2009
Nannochloropsis sp. F&M-M24	100	14		30.9	54.8	0.025	0.016	1.56	F	Marine	Rodolfi et al. 2009
Nannochloropsis sp. F&M-M27	100	14		24.4	48.2	0.025	0.016	1.56	F	Marine	Rodolfi et al. 2009
Vischeria cf. polyphem	300	16	0.209	60.59		0.082	0.007	11.71	Modified BG-11	Terrestrial	Zhang et al. 2013
Vischeria cf. polyphem	100	18		63.41	160	0.168	0.007	24	Modified BG-11	Terrestrial	Gao et al. 2018
Vischeria cf. polyphem	100	18		59.5	165	0.083	0.007	11.71	Modified BG-11	Terrestrial	Gao et al. 2018
Vischeria cf. polyphem	300	18		54.6	270	0.168	0.007	24	Modified BG-11	Terrestrial	Gao et al. 2018
Vischeria cf. polyphem	300	18		59.5	260	0.083	0.007	11.71	Modified BG-11	Terrestrial	Gao et al. 2018
Vischeria cf. polyphem	100	6		54	190	0.168	0.007	24	Modified BG-11	Terrestrial	Gao et al. 2018
Vischeria cf. polyphem	100	6		46.6	200	0.083	0.007	11.71	Modified BG-11	Terrestrial	Gao et al. 2018
Vischeria cf. polyphem	300	6		41	310	0.168	0.007	24	Modified BG-11	Terrestrial	Gao et al. 2018
Vischeria cf. polyphem	300	6		46.6	330	0.083	0.007	11.71	Modified BG-11	Terrestrial	Gao et al. 2018
Vischeria magna	400	11	0.344	28.06	63.64	0.247	0.007	35.29	BG-11	Freshwater/terrestrial	Krzemińska et al. 2020
Vischeria vischeri	300	18		51	300	0.252	0.007	36	Modified BG-11	Freshwater	He et al. 2016
Vischeria vischeri	300	18		52	300	0.168	0.007	24	Modified BG-11	Freshwater	He et al. 2016
Vischeria vischeri	300	18		61	360	0.083	0.007	11.86	Modified BG-11	Freshwater	He et al. 2016
Vischeria vischeri	300	18		65.16	300	0.042	0.007	6	Modified BG-11	Freshwater	He et al. 2016
Vischeria vischeri JHsu-01	300	16		52.3		0.049	0.007	7	Modified BG-11	Freshwater	Xu et al. 2020a
Vischeria vischeri JHsu-01	300	16		49.5		0.247	0.007	35.29	BG-11	Freshwater	Xu et al. 2020a
Xanthophyceae
Ellipsoidion sp.	100	14		27.4	47.3	0.025	0.016	1.56	F	Marine	Rodolfi et al. 2009
Chlorophyta
Ankistrodesmus fusiformis	140	14	0.39	20.66	49.58	0.083	0.014	5.93	Modified Chu-13	Freshwater	Nascimento et al. 2013
Ankistrodesmus falcatus	140	14	0.57	16.49	56.07	0.083	0.014	5.93	Modified Chu-13	Freshwater	Nascimento et al. 2013
Ankistrodesmus falcatus	250	14	0.99	12	13	0.247	0.052	4.75	Modified 3N BBM	Freshwater	Griffiths et al. 2012
Ankistrodesmus falcatus	250	14	0.95	30	55	0.0247	0.052	0.48	Modified 3N BBM	Freshwater	Griffiths et al. 2012
Chlamydocapsa bacillus	140	14	0.75	13.52	43.26	0.083	0.014	5.93	Modified Chu-13	Freshwater	Nascimento et al. 2013
Chlamydomonadales sp. TGA3	35	16	0.28	29	31	0.041	0.052	0.79	BBM	Freshwater/terrestrial	Thangavel et al. 2018
Chlamydomonadales sp. TGA5	35	16	0.13	24	23.11	0.041	0.052	0.79	BBM	Freshwater/terrestrial	Thangavel et al. 2018
Chlamydomonas sp.	140	14	0.3	15.07	36.17	0.083	0.014	5.93	Modified Chu-13	Freshwater	Nascimento et al. 2013
Chlorella sorokiniana	100	14		19.3	44.7	0.247	0.007	35.29	BG-11	Freshwater	Rodolfi et al. 2009
Chlorella sorokiniana	115**	9		24.04		0	0.023	0	Modified medium	Freshwater/terrestrial	Toumi and Politaeva 2021
Chlorella sorokiniana	115**	9		20.19		0.016	0.023	0.69	Modified medium	Freshwater/terrestrial	Toumi and Politaeva 2021
Chlorella sorokiniana	115**	9		18.99		0.032	0.023	1.39	Modified medium	Freshwater/terrestrial	Toumi and Politaeva 2021
Chlorella sorokiniana	115**	9		23.22		0.048	0.023	2.09	Modified medium	Freshwater/terrestrial	Toumi and Politaeva 2021
Chlorella sorokiniana	115**	9		21.67		0.064	0.023	2.78	Modified medium	Freshwater/terrestrial	Toumi and Politaeva 2021
Chlorella sp.	120	10	0.45		1.03	0.012	0.001	12	f/2	Marine	Duong et al. 2015
Chlorella sp.	100	14		18.7	42.1	0.247	0.007	35.29	BG-11	Freshwater	Rodolfi et al. 2009
Chlorella sp. MRA-1	220	13	0.2	36	117.6	0.247	0.007	35.29	BG-11	n/a	Zheng et al. 2014
Chlorella sp. PGA2	35	16	0.12	21	18.5	0.041	0.052	0.79	BBM	Freshwater/terrestrial	Thangavel et al. 2018
Chlorella sp. TGA2	35	16	0.25	28	27.12	0.041	0.052	0.79	BBM	Freshwater/terrestrial	Thangavel et al. 2018
Chlorella sp. TGA4	35	16	0.1	18	10.81	0.041	0.052	0.79	BBM	Freshwater/terrestrial	Thangavel et al. 2018
Chlorella vulgaris	140	14	0.53	28.07	204.91	0.083	0.014	5.93	Modified Chu-13	Freshwater/terrestrial	Nascimento et al. 2013
Chlorella vulgaris	75	7		44.8	11.5	0	0.019	0	Modified N 11	Freshwater/terrestrial	Sonkar and Mallick 2017
Chlorella vulgaris	75	21		13.8	8.7	0.139	0.019	7.32	N 11	Freshwater/terrestrial	Sonkar and Mallick 2017
Chlorella vulgaris	70**	7		63.2		0	0.004	0	Modified Chu-10	Freshwater/terrestrial	Kadhim et al. 2020
Chlorella vulgaris	70**	7		31.49		0.006	0.004	1.5	Chu-10	Freshwater/terrestrial	Kadhim et al. 2020
Chlorella vulgaris	70**	7		40		0	0.014	0	Modified Chu-13	Freshwater/terrestrial	Kadhim et al. 2020
Chlorella vulgaris	70**	7		36.4		0.055	0.014	3.93	Chu-13	Freshwater/terrestrial	Kadhim et al. 2020
Chlorella vulgaris	70**	7		67.1		0	0.007	0	Modified BG-11	Freshwater/terrestrial	Kadhim et al. 2020
Chlorella vulgaris	70**	7		52.5		0.247	0.007	35.29	BG-11	Freshwater/terrestrial	Kadhim et al. 2020
Chlorella vulgaris	58**	20		14.8	5	0.247	0.007	35.29	BG-11	Freshwater/terrestrial	Abdo et al. 2013
Chlorella vulgaris	33.6	18		16.93		0	0.012	0	Modified f/2	Freshwater/terrestrial	Can et al. 2021
Chlorella vulgaris	33.6	18		14.47		0.055	0.012	4.58	Modified f/2	Freshwater/terrestrial	Can et al. 2021
Chlorella vulgaris	33.6	18		7.93		0.132	0.012	11	Modified f/2	Freshwater/terrestrial	Can et al. 2021
Chlorella vulgaris	33.6	18		6.7		0.494	0.012	41.17	Modified f/2	Freshwater/terrestrial	Can et al. 2021
Chlorella vulgaris	115**	12		54.9		0.0014	0.052	0.03	Modified BBM	Freshwater/terrestrial	Battah et al. 2013
Chlorella vulgaris	115**	12		45		0.014	0.052	0.27	Modified BBM	Freshwater/terrestrial	Battah et al. 2013
Chlorella vulgaris	115**	12		36		0.028	0.052	0.54	Modified BBM	Freshwater/terrestrial	Battah et al. 2013
Chlorella vulgaris	115**	12		28		0.042	0.052	0.81	Modified BBM	Freshwater/terrestrial	Battah et al. 2013
Chlorella vulgaris	115**	12		9.8		0.0697	0.052	1.34	Modified BBM	Freshwater/terrestrial	Battah et al. 2013
Chlorella vulgaris	150	1.25		36.6		0.004	0.052	0.08	Modified BBM	Freshwater/terrestrial	Adamakis et al. 2018
Chlorella vulgaris	150	1.25		21.67		0.042	0.052	0.81	Modified BBM	Freshwater/terrestrial	Adamakis et al. 2018
Chlorella vulgaris	150	1.25		16.6		0.209	0.052	4.02	Modified BBM	Freshwater/terrestrial	Adamakis et al. 2018
Chlorella vulgaris	40	7		35.2	13.2	0.139	0.227	0.61	N-8	Freshwater/terrestrial	Hamedi et al. 2016
Chlorella vulgaris	14 Вт	12	0.226	35.74		0.041	0.052	0.79	BBM	Freshwater/terrestrial	Sero et al. 2021
Chlorella vulgaris	115**	20	0.14	20		0.041	0.052	0.79	BBM	Freshwater/terrestrial	Mtaki et al. 2021
Chlorella vulgaris CCAP 211/11B	100	14		19.2	32.6	0.247	0.007	35.29	BG-11	Freshwater/terrestrial	Rodolfi et al. 2009
Chlorella vulgaris F&M-M49	100	14		18.4	36.9	0.247	0.007	35.29	BG-11	Freshwater/terrestrial	Rodolfi et al. 2009
Chlorella vulgaris AG10032	200	10		24.6	31.5	0.247	0.007	35.29	BG-11	Freshwater/terrestrial	Mujtaba et al. 2012
Chlorella vulgaris CCAP 211	70	14	0.13	15.31	20.3	0.0615	0.052	1.18	Modified BBM	Freshwater/terrestrial	Converti et al. 2009
Chlorella vulgaris CCAP 211	70	14	0.14	14.37	20.44	0.124	0.052	2.38	3N BBM	Freshwater/terrestrial	Converti et al. 2009
Chlorella vulgaris CCAP 211	70	14	0.14	5.9	8.16	0.247	0.052	4.75	Modified BBM	Freshwater/terrestrial	Converti et al. 2009
Chlorella vulgaris UTEX 395	250	14	1.3	57	67	0.0247	0.052	0.48	Modified 3N BBM	Freshwater	Griffiths et al. 2012
Chlorella vulgaris UTEX 395	250	14	1.34	14	27	0.247	0.052	4.75	Modified 3N BBM	Freshwater	Griffiths et al. 2012
Chlorella vulgaris CCAP 211/11B	80	12		17.64	20.881	0.041	0.052	0.79	BBM	Freshwater/terrestrial	Wong et al. 2017
Chlorella vulgaris CCAP 211/11B	80	12	0.259	12.56	10.76	0.417	0.227	1.84	M-8	Freshwater/terrestrial	Wong et al. 2017
Chlorella vulgaris CCAP 211/11B	80	12	0.249	11.57	8.678	0.247	0.007	35.29	Modified BG-11	Freshwater/terrestrial	Wong et al. 2017
Chlorella vulgaris CCAP 211/11B	80	12	0.232	11.56	7.177	0.412	0.089	4.63	Modified Spirulina	Freshwater/terrestrial	Wong et al. 2017
Chlorella vulgaris CCAP 211/11B	80	12	0.223	11.41	6.423	0.139	0.227	0.61	N-8	Freshwater/terrestrial	Wong et al. 2017
Chlorococcum ellipsoideum UTEX972	300	16		40.5		0.081	0.007	11.57	BG-11	Freshwater/terrestrial	Li et al. 2013
Chlorococcum ellipsoideum UTEX972	300	16		35.4		0.247	0.007	35.29	BG-11	Freshwater/terrestrial	Li et al. 2013
Chlorococcum nivale UTEX LB2225	300	16		46.6		0.081	0.007	11.57	BG-11	Terrestrial	Li et al. 2013
Chlorococcum nivale UTEX LB2225	300	16		26.4		0.247	0.007	35.29	BG-11	Terrestrial	Li et al. 2013
Chlorococcum sp.	100	14		19.3	53.7	0.247	0.007	35.29	BG-11	Freshwater	Rodolfi et al. 2009
Chlorococcum tatrense UTEX2227	300	16		32.9		0.081	0.007	11.57	BG-11	Freshwater	Li et al. 2013
Chlorococcum tatrense UTEX2227	300	16		46.6		0.247	0.007	35.29	BG-11	Freshwater	Li et al. 2013
Chromochloris zofingiensis	120	17	0.142	23.21	26	0.124	0.052	2.38	3N BBM	Terrestrial	Minyuk et al. 2019
Chromochloris zofingiensis	120	17	0.119	31.65	27.5	0.124	0.052	2.38	Modified 3N BBM (CO(NH2)-N)	Terrestrial	Minyuk et al. 2019
Coelastrum microporum	140	14	0.13	20.55	22.61	0.083	0.014	5.93	Modified Chu-13	Freshwater	Nascimento et al. 2013
Desmodesmus brasiliensis	140	14	0.28	17.99	23.39	0.083	0.014	5.93	Modified Chu-13	Freshwater	Nascimento et al. 2013
Desmodesmus communis	100	14		18.4	35.1	0.247	0.007	35.29	BG-11	Freshwater	Rodolfi et al. 2009
Desmodesmus communis	58	15-20		16	6	0.247	0.007	35.29	BG-11	Freshwater	Abdo et al. 2013
Dunaliella tertiolecta	120	10	0.46		1.97	0.012	0.001	12	f/2	Marine	Duong et al. 2015
Ettlia oleoabundans	250	14	1.56	13	29	0.247	0.052	4.75	Modified 3N BBM	Freshwater	Griffiths et al. 2012
Ettlia oleoabundans	250	14	1.69	44	50	0.0247	0.052	0.48	Modified 3N BBM	Freshwater	Griffiths et al. 2012
Ettlia oleoabundans REF2	35	16	0.24	38	34.95	0.041	0.052	0.79	BBM	Freshwater/terrestrial	Thangavel et al. 2018
Hindakia tetrachotoma ME03	54	16	4.6	9	10	0.247	0.007	35.29	BG-11	Freshwater/terrestrial	Onay et al. 2016
Hindakia tetrachotoma PGA1		16	0.18	25.7	20.08	0.041	0.052	0.79	BBM	Freshwater/terrestrial	Thangavel et al. 2018
Kirchneriella lunaris	140	14	0.25	17.3	24.22	0.083	0.014	5.93	Modified Chu-13	Freshwater	Nascimento et al. 2013
Micractinium sp. ME05	54	14	5.2	27	50	0.247	0.007	35.29	BG-11	Freshwater	Onay et al. 2016
Monoraphidium capricornutum	200	10		13		0.041	0.052	0.79	BBM	Freshwater	Pugliese et al. 2020
Mychonastes homosphaera	75	7		50.9	14.5	0	0.019	0	Modified N 11	Terrestrial	Sonkar and Mallick 2017
Mychonastes homosphaera	75	21		18	11.9	0.139	0.019	7.32	N 11	Terrestrial	Sonkar and Mallick 2017
Raphidocelis subcapitata	140	14	0.27	28.43	22.74	0.083	0.014	5.93	Modified Chu-13	Freshwater	Nascimento et al. 2013
Scenedesmus sp.	250	14	1.15	9	29	0.247	0.052	4.75	Modified 3N BBM	Freshwater	Griffiths et al. 2012
Scenedesmus sp.	250	14	1.2	43	100	0.0247	0.052	0.48	Modified 3N BBM	Freshwater	Griffiths et al. 2012
Scenedesmus sp.	100	14		19.6	40.8	0.247	0.007	35.29	BG-11	Freshwater	Rodolfi et al. 2009
Scenedesmus sp. DM	100	14		21.1	53.9	0.247	0.007	35.29	BG-11	Freshwater	Rodolfi et al. 2009
Scenedesmus sp. ME02	54	16	3.5	16	6	0.247	0.007	35.29	BG-11	Freshwater/terrestrial	Onay et al. 2016
Tetradesmus deserticola JNU19	300	16		62.4		0.081	0.007	11.57	BG-11	Freshwater/terrestrial	Li et al. 2013
Tetradesmus deserticola JNU19	300	16		48.7		0.247	0.007	35.29	BG-11	Freshwater/terrestrial	Li et al. 2013
Tetradesmus dimorphus	60	15		22.7		0.247	0.007	35.29	BG-11	Freshwater	Chokshi et al. 2015
Tetradesmus dissociatus	35	16	0.23	22.7	22.27	0.041	0.052	0.79	BBM	Freshwater/terrestrial	Thangavel et al. 2018
Tetradesmus obliquus	58**	15-20		10	5	0.247	0.007	35.29	BG-11	Freshwater	Abdo et al. 2013
Tetradesmus obliquus	20.3	10		16	5.6	0.247	0.007	35.29	BG-11	Freshwater	El-Mekkawi et al. 2020
Tetradesmus obliquus	140	14	0.21	16.73	26.77	0.083	0.014	5.93	Modified Chu-13	Freshwater	Nascimento et al. 2013
Tetradesmus obliquus	75	7		45.1	11.1	0	0.019	0	Modified N 11	Freshwater	Sonkar and Mallick 2017
Tetradesmus obliquus	75	21		11.1	5.8	0.139	0.019	7.32	N 11	Freshwater	Sonkar and Mallick 2017
Tetradesmus obliquus UTEX 393	150	10	0.34	19.7		0.07	0.052	1.34	Modified 3N BBM (NO3- N)	Freshwater	Yilancioğlu et al. 2016
Tetradesmus obliquus UTEX 393	150	10	0.37	11.04		0.07	0.052	1.34	Modified 3N BBM (UREA- N)	Freshwater	Yilancioğlu et al. 2016
Tetradesmus obliquus UTEX 393	150	10	0.32	25.6		0.07	0.052	1.34	Modified 3N BBM (NH4- N)	Freshwater	Yilancioğlu et al. 2016
Tetraselmis chuii	30	24		31.46	5.33	0.025	0.016	1.56	F	Marine	Boopathy et al. 2020
Tetraselmis gracilis	30	24		27.88	5.12	0.025	0.016	1.56	F	Marine	Boopathy et al. 2020
Tetraselmis sp.	120	10	0.43		5.29	0.012	0.001	12	f/2	Marine	Duong et al. 2015
Tetraselmis sp.	100	14		14.7	43.4	0.025	0.016	1.56	F	Marine	Rodolfi et al. 2009
Tetraselmis striata BBRR1	30	24	0.39	33.6	7.21	0.025	0.016	1.56	F	Marine	Boopathy et al. 2020
Tetraselmis suecica	120	7	0.72	26.1	47.3	0.016	0.0013	12.31	L1*	Marine	Xu et al. 2020b
Tetraselmis suecica	250	14	1.2	9	37	0.247	0.012	20.58	Modified f/2	Marine	Griffiths et al. 2012
Tetraselmis suecica	250	14	1.32	13	48	0.0247	0.012	2.06	Modified f/2	Marine	Griffiths et al. 2012
Tetraselmis suecica F&M-M33	100	14		8.5	27	0.025	0.016	1.56	F	Marine	Rodolfi et al. 2009
Tetraselmis suecica F&M-M35	100	14		12.9	36.4	0.025	0.016	1.56	F	Marine	Rodolfi et al. 2009
Tetraselmis tetrathele	30	24		28.48	5.22	0.025	0.016	1.56	F	Marine	Boopathy et al. 2020
*nitrogen concentration in seawater was calculated based on the ASW medium (Price et al. 1989). This concentration was used to calculate nitrogen from seawater for L1 and PES media.
**recalculated from lux according to Maltsev et al. (2021)
References
Abdo SM, Ahmed E, El-Enin SA, El Din RS, Diwani GE, Ali G (2013) Growth rate and fatty acids profile of 19 microalgal strains isolated from River Nile for biodiesel production. J Algal Biomass Utln 4(4):51–59.
Aboim JB, Oliveira DT, Mescouto VA, Dos Reis AS, da Rocha GFN, Santos AV, Xavier LP, Santos AS, Gonçalves EC, do Nascimento LAS (2019) Optimization of light intensity and NaNO3 concentration in amazon cyanobacteria cultivation to produce biodiesel. Molecules 24(12):2326. https://doi.org/10.3390/molecules24122326
Adamakis IDS, Lazaridis P, Terzopoulou E, Torofias S, Valari M, Kalaitzi P, Rousonikolos V, Gkoutzikostas D, Zouboulis A, Zalidis G, Triantafyllidis KS (2018) Cultivation, characterization, and properties of Chlorella vulgaris microalgae with different lipid contents and effect on fast pyrolysis oil composition. Environ Sci Pollut Res 25(23): 23018–23032. https://doi.org/10.1007/s11356-018-2368-5
Battah M, El-Ayoty Y, Abomohra AE-F, El-Ghany SA, Esmael A (2013) Optimization of growth and lipid production of the chlorophyte microalga Chlorella vulgaris as a feedstock for biodiesel production. World Appl Scien J 28(11):1536–1543. https://doi.org/10.5829/idosi.wasj.2013.28.11.1918
Bhakar RN, Kumar R, Pabbi S (2013) Total lipids and fatty acid profile of different Spirulina strains as affected by salinity and incubation time. Vegetos 26(2):148–154. https://doi.org/10.5958/j.2229-4473.26.2s.133
Boopathy AB, Jayakumar T, Chinnasamy S, Rajaram MG, Mohan N, Nagaraj S, Rengasamy R, Manubolu M, Sheu JR, Chang CC (2020) Biomass and lipid production potential of an Indian marine algal isolate Tetraselmis striata BBRR1. Energies 13(2):341. https://doi.org/10.3390/EN13020341
Can SS, Koru E, Cirik S, Turan G, Tekoğul H, Subakan T (2021) Effects of temperature and nitrogen concentration on growth and lipid accumulation of the green algae Chlorella vulgaris for biodiesel. Acta Nat Sci 2(2):101–108. https://doi.org/10.29329/actanatsci.2021.350.03
Chen YC (2012) The biomass and total lipid content and composition of twelve species of marine diatoms cultured under various environments. Food Chem 131(1):211–219. https://doi.org/10.1016/j.foodchem.2011.08.062
Chokshi K, Pancha I, Trivedi K, George B, Maurya R, Ghosh A, Mishra S (2015) Biofuel potential of the newly isolated microalgae Acutodesmus dimorphus under temperature induced oxidative stress conditions. Bioresour Technol 180:162–171. https://doi.org/10.1016/j.biortech.2014.12.102
Converti A, Casazza AA, Ortiz EY, Perego P, Borghi MD (2009) Effect of temperature and nitrogen concentration on the growth and lipid content of Nannochloropsis oculata and Chlorella vulgaris for biodiesel production. Chem Eng Process Process Intensif 48(6):1146–1151. https://doi.org/10.1016/j.cep.2009.03.006
Cordeiro RS, Vaz ICD, Magalhães SMS, Barbosa FAR (2017) Effects of nutritional conditions on lipid production by cyanobacteria. An Acad Bras Ciênc 89(3):2021–2031. https://doi.org/10.1590/0001-3765201720150707
Da Rós PCM, Silva CSP, Silva-Stenico ME, Fiore F, de Castro HF (2012) Microcystis aeruginosa lipids as feedstock for biodiesel synthesis by enzymatic route. J Mol Catal B Enzym 84:177–182. https://doi.org/10.1016/J.MOLCATB.2012.04.007
Da Rós PCM, Silva CSP, Silva-Stenico ME, Fiore F, de Castro HF (2013) Assessment of chemical and physico-chemical properties of cyanobacterial lipids for biodiesel production. Mar Drugs 11(7):2365–2381. https://doi.org/10.3390/md11072365
Doan Y, Sivaloganathan B, Obbard J (2011) Screening of marine microalgae for biodiesel feedstock. Biomass Bioenergy 35(7):2534–2544. https://doi.org/10.1016/j.biombioe.2011.02.021
Duong VT, Thomas-Hall SR, Schenk PM (2015) Growth and lipid accumulation of microalgae from fluctuating brackish and sea water locations in South East Queensland–Australia. Front Plant Sci 6:359. https://doi.org/10.3389/fpls.2015.00359
El-Mekkawi SA, El-Ibiari NN, El-Ardy OA, Abdelmonem NM, Elahwany AH, Abadir MF, Ismail IM (2020) Optimization of cultivation conditions for Microcystis aeruginosa for biodiesel production using response surface methodology. Bull Natl Res Cent 44:6. https://doi.org/10.1186/s42269-019-0265-9
Gao B, Xia S, Lei X, Zhang C (2018) Combined effects of different nitrogen sources and levels and light intensities on growth and fatty acid and lipid production of oleaginous eustigmatophycean microalga Eustigmatos cf. polyphem. J Appl Phycol 30:215–229. https://doi.org/10.1007/s10811-017-1180-9
Griffiths MJ, van Hille RP, Harrison STL (2012) Lipid productivity, settling potential and fatty acid profile of 11 microalgal species grown under nitrogen replete and limited conditions. J Appl Phycol 24:989–1001. https://doi.org/10.1007/s10811-011-9723-y
Hamedi S, Mahdavi MA, Gheshlaghi R (2016) Improved lipid and biomass productivities in Chlorella vulgaris by differing the inoculation medium from the production medium. Biofuel Res J 3(2):410–416. https://doi.org/10.18331/BRJ2016.3.2.6
He S-S, Gao B-Y, Huang L-D, LI A-F, Zhang C-W (2016) Growth and oil-production characteristics of Eustigmatos vischeri Hibberd under different cultivation modes. Plant Sci J 34(2):289–298. https://doi.org/10.11913/PSJ.2095-0837.2016.20289
Kadhim DAH, Abbood HAN, Al-Essawi AY, Mardan AJ, Kadhim HF (2020) Estimation of lipids content for some algal species isolated from different regions in Al-Najaf city under different conditions. Plant Arch 20(2):4035–4042
Krzemińska I, Nosalewicz A, Reszczyńska E, Pawlik-Skowrońska B (2020) Enhanced light-induced biosynthesis of fatty acids suitable for biodiesel production by the yellow-green alga Eustigmatos magnus. Energies 13(22):6098. https://doi.org/10.3390/en13226098
Li K, Liu Q, Fang F, Luo R, Lu Q, Zhou W, Huo S, Cheng P, Liu J, Min M, Chen P, Chen D, Ruan R (2019) Microalgae-based wastewater treatment for nutrients recovery: a review. Bioresour Technol 291:121934. https://doi.org/10.1016/J.BIORTECH.2019.121934
Li T, Wan L, Li A, Zhang C (2013) Responses in growth, lipid accumulation, and fatty acid composition of four oleaginous microalgae to different nitrogen sources and concentrations. ChJOL 31:1306–1314. https://doi.org/10.1007/S00343-013-2316-7
Liu Q, Pang T, Li L, Liu J, Lin W (2014) Isochrysis sp. IOAC724S, a newly isolated, lipid-enriched, marine microalga for lipid production, and optimized cultivation conditions. Biomass Bioenergy 60:32–40. https://doi.org/10.1016/j.biombioe.2013.11.003
Ma XN, Chen TP, Yang B, Liu J, Chen F (2016) Lipid production from Nannochloropsis. Mar Drugs 14(4):61. https://doi.org/10.3390/md14040061
Maltsev Y, Maltseva K, Kulikovskiy M, Maltseva S (2021) Influence of light conditions on microalgae growth and content of lipids, carotenoids and fatty acid composition. Biology 10(10):1060. https://doi.org/10.3390/biology10101060
Mata TM, Martins AA, Oliveira O, Oliveira S, Mendes AM, Caetano NS (2016) Lipid content and productivity of Arthrospira platensis and Chlorella vulgaris under mixotrophic conditions and salinity stress. Chem Eng Trans 49:187–192. https://doi.org/10.3303/CET1649032
Minyuk GS, Dantsyuk NV, Chelebieva ES, Chubchikova IN, Drobetskaya IV, Solovchenko AE (2019) The effect of diverse nitrogen sources in the nutrient medium on the growth of the green microalgae Chromochloris zofingiensis in the batch culture. Mar Biol J 4:41–52. https://doi.org/10.21072/mbj.2019.04.4.04
Mohan N, Rajaram MG, Boopathy AB, Rengasamy R (2012) Biomass and lipid production of marine diatom Amphiprora paludosa W. Smith at different nutrient concentrations. J Algal Biomass Util 3:52–59.
Mohy El-Din SM (2019) Accumulation of lipids and triglycerides in Isochrysis galbana under nutrient stress. Appl Biochem Biotechnol 189:359–373. https://doi.org/10.1007/s12010-019-02997-0
Mtaki K, Kyewalyanga MS, Mtolera MSP (2021) Supplementing wastewater with NPK fertilizer as a cheap source of nutrients in cultivating live food (Chlorella vulgaris). Ann Microbiol 71:7. https://doi.org/10.1186/s13213-020-01618-0
Mujtaba G, Choi W, Lee CG, Lee K (2012) Lipid production by Chlorella vulgaris after a shift from nutrient-rich to nitrogen starvation conditions. Bioresour Technol 123:279–283. https://doi.org/10.1016/j.biortech.2012.07.057
Nascimento IA, Marques SSI, Cabanelas ITD, Pereira SA, Druzian JI, de Souza CO, Vich DV, de Carvalho GC, Nascimento MA (2013) Screening microalgae strains for biodiesel production: lipid productivity and estimation of fuel quality based on fatty acids profiles as selective criteria. Bioenerg Res 6:1–13. https://doi.org/10.1007/s12155-012-9222-2
Onay M, Sonmez C, Oktem HA, Yucel M (2016) Evaluation of various extraction techniques for efficient lipid recovery from thermo-resistant microalgae, Hindakia, Scenedesmus and Micractinium species – comparison of lipid extraction methods from microalgae. Am J Anal Chem 7(2): 141–150. https://doi.org/10.4236/ajac.2016.72012
Passos LS, Almeida ÉC, de Pereira CMP, Casazza AA, Converti A, Pinto E (2021) Chemical characterization of Microcystis aeruginosa for feed and energy uses. Energies 14(11):3013. https://doi.org/10.3390/en14113013
Patel VK, Sundaram S, Patel AK, Kalra A (2018) Characterization of seven species of cyanobacteria for high-quality biomass production. Arab J Sci Eng 43:109–121. https://doi.org/10.1007/s13369-017-2666-0
Ponis E, Probert I, Véron B, Le Coz JR, Mathieu M, Robert R (2006) Nutritional value of six Pavlovophyceae for Crassostrea gigas and Pecten maximus larvae. Aquaculture 254:544–553. https://doi.org/10.1016/J.AQUACULTURE.2005.11.017
Price NM, Harrison GL, Hering JG, Hudson RJ, Nirel PMV, Palenik B, Morel FMM (1989) Preparation and chemistry of the artificial algal culture medium aquil. Biol Oceanogr 6:443–461. https://doi.org/10.1080/01965581.1988.10749544
Pugliese A, Biondi L, Bartocci P, Fantozzi F (2020) Selenastrum capricornutum a new strain of algae for biodiesel production. Fermentation 6(2):46. https://doi.org/10.3390/FERMENTATION6020046
Rodolfi L, Zittelli GC, Bassi N, Padovani G, Biondi N, Bonini G, Tredici MR (2009) Microalgae for oil: strain selection, induction of lipid synthesis and outdoor mass cultivation in a low-cost photobioreactor. Biotechnol Bioeng 102:100–112. https://doi.org/10.1002/bit.22033
Sero ET, Siziba N, Bunhu T, Shoko R (2021) Isolation and screening of microalgal species, native to Zimbabwe, with potential use in biodiesel production. All Life 14:256–264. https://doi.org/10.1080/26895293.2021.1911862
Shah SMU, Radziah CC, Ibrahim S, Latiff F, Othman MF, Abdullah MA (2014) Effects of photoperiod, salinity and pH on cell growth and lipid content of Pavlova lutheri. Ann Microbiol 64:157–164. https://doi.org/10.1007/s13213-013-0645-6
Sharafi H, Fooladi J, Tabatabaei M, Heravi MM, Memari H (2021) Lipid production capacity of a newly characterized cyanobacterial strain Synechocystis sp. MH01: a comparative performance evaluation of cyanobacterial lipid-based biodiesel. Iran J Biotechnol 19(1):96–105. https://doi.org/10.30498/IJB.2021.2313
Sonkar S, Mallick N (2017) Development of a single phase nitrate feeding strategy for enhanced lipid productivity from green microalgae for biodiesel production. Environ Prog Sustain Energy 36(1):222–231. https://doi.org/10.1002/EP.12443
Sopandi T, Rohmah S, Agustina SAT (2020) Biomass and nutrient composition of Spirulina platensis grown in goat manure media. Asian J Agric Biol 8(2):158–167. https://doi.org/10.35495/ajab.2019.06.274
Sun Z, Wei H, Zhou Z, Ashokkumar M, Liu J (2018) Screening of Isochrysis strains and utilization of a two-stage outdoor cultivation strategy for algal biomass and lipid production. Appl Biochem Biotechnol 185:1100–1117. https://doi.org/10.1007/s12010-018-2717-3
Thangavel K, Krishnan PR, Nagaiah S, Kuppusamy S, Chinnasamy S, Rajadorai JS, Olaganathan GN, Dananjeyan B (2018) Growth and metabolic characteristics of oleaginous microalgal isolates from Nilgiri biosphere Reserve of India. BMC Microbiol 18:1. https://doi.org/10.1186/s12866-017-1144-x
Toumi A, Politaeva NA (2021) Impact of the nitrate concentration on the biomass growth and the fatty acid profiles of microalgae Chlorella sorokiniana. IOP Conf Ser Earth Environ Sci 689:012026. https://doi.org/10.1088/1755-1315/689/1/012026
Wang X, Fosse HK, Li K, Chauton MS, Vadstein O, Reitan KI (2019) Influence of nitrogen limitation on lipid accumulation and EPA and DHA content in four marine microalgae for possible use in aquafeed. Front Mar Sci 6:95. https://doi.org/10.3389/fmars.2019.00095
Wong YK, Ho YH, Ho KC, Leung HM, Yung KKL (2017) Growth medium screening for Chlorella vulgaris growth and lipid production. J Aquac Mar Biol 6(1):00143. https://doi.org/10.15406/JAMB.2017.06.00143
Xu J, Li T, Li CL, Zhu SN, Wang ZM, Zeng EY (2020a) Lipid accumulation and eicosapentaenoic acid distribution in response to nitrogen limitation in microalga Eustigmatos vischeri JHsu-01 (Eustigmatophyceae). Algal Res 48:101910. https://doi.org/10.1016/J.ALGAL.2020.101910
Xu SJ, Wu KC, Chan SCY, Yau YH, Chan KK, Lee FWF (2020b) Investigation of growth, lipid productivity, and fatty acid profiles in marine bloom-forming dinoflagellates as potential feedstock for biodiesel. J Mar Sci Eng 8(6):381. https://doi.org/10.3390/jmse8060381
Yilancioğlu K, Tekin HO, Cetiner S (2016) Nitrogen source, an important determinant of fatty acid accumulation and profile in Scenedesmus obliquus. Acta Phys Pol 130(1):428–433. https://doi.org/10.12693/APhysPolA.130.428
Zaki MA, Ashour M, Heneash AMM, Mabrouk MM, Alprol AE, Khairy HM, Nour AM, Mansour AT, Hassanien HA, Gaber A, Elshobary ME (2021) Potential applications of native cyanobacterium isolate (Arthrospira platensis NIOF17/003) for biodiesel production and utilization of its byproduct in marine rotifer (Brachionus plicatilis) production. Sustain 13(4):1769. https://doi.org/10.3390/su13041769
Zarrinmehr MJ, Farhadian O, Heyrati FP, Keramatb J, Koutra E, Kornaros M, Daneshvar E (2020) Effect of nitrogen concentration on the growth rate and biochemical composition of the microalga, Isochrysis galbana. Egypt J Aquat Res 46(2):153–158. https://doi.org/10.1016/J.EJAR.2019.11.003
Zhang J, Wan L, Xia S, Li A, Zhang CW (2013) Morphological and spectrometric analyses of lipids accumulation in a novel oleaginous microalga, Eustigmatos cf. polyphem (Eustigmatophyceae). Bioprocess Biosyst Eng 36:1125–1130. https://doi.org/10.1007/s00449-012-0866-2
Zheng Y, Yuan C, Liu J, Hu G, Li F (2014) Lipid production by a CO2-tolerant green microalga, Chlorella sp. MRA-1. J Microbiol Biotechnol 24(5):683–689. https://doi.org/10.4014/jmb.1308.08050
